# Supplementary material for: Clinical correlates associated with the long-term response of bipolar disorder patients to lithium, valproate or lamotrigine: A retrospective study
Source: PLoS One. 2020 Jan 10;15(1):e0227217. doi: 10.1371/journal.pone.0227217 (PMC6953788; doi:10.1371/journal.pone.0227217)
Supplement: S1 Dataset — (XLSX) [file pone.0227217.s001.xlsx]

## Sheet: Sheet1
Subject Number	Group	Age_group	Sex	Marriage	Early onset_YN	FHx_Bipolar disorder	Early_Adv Life Event	Dx	Psychiatric comorbidity	Initial episode	Predominant Manic polarity	Predominant depressive polarity	Recurrent_YN	Seasonal pattern	Rapid cycling	Psychotic features	Mixed episode	Suicide_YN	AP_YN	AD_YN	DM_YN	HTN_YN	Dyslipidemia_YN	Met_component_YN	Alda_Sum	New_Alda_A	New_Alda_B_sum
1	1	20-30	2	0	1	0	0	1	0	1	1	0	1	0	0	1	0	0	1	1	0	0	0	0	7	10	3
2	1	50-60	1	1	0	0	0	1	0	1	1	0	1	0	0	0	0	0	1	0	0	0	0	0	5	8	3
3	1	20-30	1	0	1	0	0	1	0	1	0	0	0	1	0	0	1	1	1	1	0	0	0	0	5	6	1
4	1	20-30	1	0	1	0	1	1	0	1	1	0	1	0	0	1	0	0	1	0	0	0	0	0	0	4	4
5	1	20-30	1	0	1	0	0	2	1	1	0	1	1	0	1	1	1	1	1	1	0	0	0	0	1	5	4
6	1	20-30	1	0	1	0	0	1	0	1	0	0	0	0	0	0	0	0	1	0	0	0	0	0	5	7	2
7	1	40-50	2	1	0	0	0	1	0	1	0	0	1	0	0	0	0	0	0	1	1	1	0	1	0	4	4
8	1	50-60	1	1	0	0	0	1	0	1	0	0	1	0	0	0	0	0	0	0	1	1	1	1	6	7	1
9	1	40-50	1	0	0	0	0	2	0	1	0	0	1	0	0	0	0	0	0	0	0	1	1	1	0	4	4
10	1	40-50	2	1	0	0	0	1	0	1	0	0	1	1	0	0	0	0	1	0	0	0	0	0	5	6	1
11	1	60 or over	1	1	0	1	0	2	0	3	0	0	1	0	0	0	1	0	0	1	0	0	0	0	6	10	4
12	1	30-40	2	1	0	0	0	2	1	1	0	0	1	1	0	0	0	0	0	1	0	0	0	0	6	8	2
13	1	30-40	2	0	0	0	1	1	1	2	0	0	1	0	0	0	0	1	1	1	0	1	0	1	4	6	2
14	1	20-30	2	0	1	0	0	1	0	1	1	0	1	0	0	1	1	0	1	0	0	0	0	0	0	4	4
15	1	20-30	2	0	1	0	1	1	0	1	1	0	0	0	0	1	0	0	1	0	0	0	0	0	8	9	1
16	1	20-30	2	0	0	1	0	2	0	2	0	0	1	0	1	0	0	0	0	1	0	0	0	0	5	6	1
17	1	40-50	2	1	0	0	0	1	0	2	0	0	1	0	0	1	0	0	1	0	0	0	0	0	6	7	1
18	1	40-50	2	1	0	0	0	1	0	2	0	0	1	0	0	1	0	0	0	0	1	1	0	1	5	7	2
19	1	30-40	2	0	0	0	0	1	0	1	1	0	0	0	0	1	0	0	1	1	0	0	0	0	6	7	1
20	1	40-50	2	1	0	0	0	1	1	1	1	0	1	1	0	0	0	1	1	1	0	0	0	0	4	5	1
21	1	40-50	1	1	0	0	0	1	0	2	1	0	1	0	0	1	0	0	1	0	0	0	0	0	7	9	2
22	1	20-30	1	0	0	0	0	1	0	2	0	0	1	0	0	1	0	0	1	1	0	0	0	0	1	5	4
23	1	under 20	2	0	1	0	0	1	0	3	1	0	1	1	0	1	1	0	1	0	0	0	0	0	3	6	3
24	1	30-40	1	0	1	0	0	1	0	1	0	0	0	0	0	1	0	0	1	0	0	0	0	0	7	10	3
25	1	40-50	1	1	0	0	0	1	0	1	0	0	1	0	0	0	1	0	1	1	0	0	0	0	3	6	3
26	1	20-30	1	0	1	0	0	2	0	2	0	0	1	0	0	0	1	0	1	0	0	0	0	0	2	6	4
27	1	20-30	1	0	1	0	1	2	0	2	0	0	1	1	0	0	0	0	1	1	0	0	0	0	1	5	4
28	1	30-40	1	0	1	0	0	1	0	2	1	0	1	0	0	1	0	0	1	0	0	0	0	0	3	6	3
29	1	under 20	1	0	1	0	0	2	0	2	0	0	1	0	0	0	0	0	1	1	0	0	0	0	6	9	3
30	1	20-30	2	0	1	1	1	1	1	2	0	0	1	1	1	0	1	1	0	0	0	0	0	0	7	9	2
31	1	40-50	2	0	0	0	0	1	0	1	1	0	1	1	0	0	0	0	1	0	0	1	0	1	0	3	3
32	1	50-60	2	1	0	0	0	1	0	2	0	0	0	0	0	1	0	0	1	0	0	0	0	0	1	6	5
33	1	50-60	2	1	0	0	0	1	0	2	0	0	0	1	0	0	0	0	1	0	1	1	0	1	1	5	4
34	1	40-50	2	1	0	0	0	1	0	1	1	0	1	0	0	1	0	0	1	0	0	0	0	0	2	6	4
35	1	30-40	2	0	0	0	0	1	0	1	1	0	0	0	0	0	0	0	1	0	0	0	0	0	3	9	6
36	1	60 or over	2	1	0	0	1	1	1	2	0	0	0	0	0	1	0	0	1	1	0	0	0	0	0	5	5
37	1	20-30	2	0	0	1	0	1	0	1	0	1	1	0	0	0	1	1	1	1	0	0	0	0	2	5	3
38	1	20-30	2	0	1	0	0	1	0	2	0	0	0	0	0	1	0	0	1	0	0	0	0	0	0	3	3
39	1	20-30	2	0	1	0	0	1	0	1	0	0	0	0	0	0	1	0	1	0	0	0	0	0	2	6	4
40	1	20-30	1	0	1	0	1	1	0	2	0	1	1	0	0	0	0	0	1	0	0	0	0	0	4	6	2
41	1	60 or over	1	1	1	0	1	1	0	2	0	0	1	0	0	0	0	1	1	1	1	1	0	1	0	3	3
42	1	30-40	2	1	0	0	0	1	0	1	1	0	0	0	0	0	0	0	1	0	0	0	0	0	0	5	5
43	1	30-40	2	0	1	0	1	1	0	1	1	0	1	0	0	1	0	0	1	0	0	0	0	0	0	4	5
44	1	30-40	1	0	0	0	0	1	0	1	1	0	0	1	0	1	0	0	1	0	0	0	0	0	9	10	1
45	1	40-50	2	0	0	0	0	1	0	2	1	0	1	0	0	1	0	0	1	0	0	0	1	1	7	9	2
46	1	60 or over	2	0	0	0	0	1	0	2	0	0	0	0	0	0	0	0	1	1	0	1	1	1	2	5	3
47	1	30-40	2	1	0	0	0	1	0	1	1	0	0	1	0	1	0	0	0	0	0	0	0	0	4	6	2
48	1	40-50	1	1	0	0	0	1	0	1	1	0	0	0	0	1	0	0	1	0	0	1	0	1	7	10	3
49	1	under 20	1	0	1	0	0	1	0	2	1	0	0	0	0	1	1	0	1	0	0	0	0	0	1	5	4
50	1	30-40	2	0	0	0	0	1	0	1	0	0	1	0	0	0	0	0	1	0	1	1	0	1	0	3	3
51	1	40-50	1	0	0	0	0	1	0	2	1	0	0	0	0	1	0	0	1	0	0	0	0	0	7	10	3
52	1	20-30	1	0	1	0	0	2	0	2	0	0	0	0	0	0	0	0	0	1	0	0	0	0	1	5	4
53	1	20-30	1	0	1	0	0	1	0	1	1	0	1	0	0	0	0	0	0	0	0	0	0	0	3	5	2
54	1	30-40	2	0	0	1	1	2	1	1	0	0	1	0	0	0	0	0	1	1	0	0	0	0	0	5	5
55	1	20-30	2	0	1	0	0	1	0	1	0	0	0	1	0	1	0	0	1	0	0	0	0	0	0	6	6
56	1	under 20	1	0	1	0	1	1	0	1	0	0	0	0	0	1	1	0	1	0	0	0	0	0	3	6	3
57	1	50-60	1	1	0	1	0	1	0	2	0	1	1	0	0	1	1	1	1	0	0	1	0	1	0	4	4
58	1	30-40	1	0	0	0	0	1	0	1	1	0	1	0	0	1	0	0	1	1	0	0	0	0	2	6	4
59	1	30-40	1	1	1	0	0	1	0	1	1	0	1	0	0	0	0	0	0	1	0	0	1	1	1	5	4
60	1	60 or over	1	1	0	0	0	1	0	1	0	0	0	0	0	0	0	0	1	0	1	1	0	1	9	10	1
61	1	60 or over	2	0	0	0	0	2	0	2	0	0	1	1	0	1	0	0	0	0	0	0	1	1	0	5	5
62	1	50-60	1	1	0	0	0	1	0	1	1	0	0	0	0	1	0	0	0	0	1	1	0	1	3	7	4
63	1	40-50	2	1	0	0	0	1	0	2	0	0	0	0	0	1	0	0	1	0	1	1	0	1	5	8	3
64	1	30-40	2	1	0	0	0	1	0	1	1	0	0	0	0	1	0	0	1	1	0	0	0	0	0	5	5
65	1	60 or over	1	0	0	0	0	1	1	2	0	0	1	0	0	1	0	1	0	1	0	1	1	1	8	8	0
66	1	40-50	1	1	0	0	0	1	0	2	1	0	0	0	0	0	0	0	0	0	0	0	0	0	7	10	3
67	1	50-60	1	1	0	0	0	1	0	1	0	0	1	1	0	1	0	0	1	0	1	0	0	1	6	7	1
68	1	under 20	1	0	1	0	0	1	0	1	1	0	0	0	0	1	1	0	1	0	0	0	0	0	0	3	3
69	1	20-30	2	1	1	0	1	1	0	2	0	0	0	0	0	0	0	0	0	0	0	0	0	0	6	8	2
70	1	30-40	1	0	1	1	0	2	0	2	0	1	1	0	1	0	0	1	1	0	0	0	1	1	3	5	2
71	1	40-50	2	1	0	1	1	1	0	2	0	1	1	0	0	0	0	0	1	1	0	0	0	0	1	5	4
72	1	40-50	2	1	0	0	0	1	0	2	0	0	1	0	0	0	0	0	1	0	0	0	0	0	1	5	4
73	1	50-60	1	1	0	0	0	1	1	2	0	0	0	0	0	0	0	0	1	0	1	0	1	1	8	10	2
74	1	40-50	1	1	0	0	0	1	0	1	1	0	1	1	0	0	0	0	1	0	0	1	0	1	7	10	3
75	1	30-40	1	0	0	0	0	1	0	1	1	0	0	0	0	0	0	0	1	1	0	0	0	0	8	10	2
76	1	20-30	1	0	1	0	0	1	1	1	0	0	1	1	0	0	0	0	1	0	0	0	0	0	0	4	4
77	1	40-50	1	1	0	0	0	1	0	1	0	1	1	0	0	0	0	0	1	0	0	0	1	1	2	5	3
78	1	20-30	1	0	1	0	0	1	0	2	0	1	1	0	0	0	0	0	0	1	0	0	0	0	6	7	1
79	1	40-50	2	1	0	1	0	1	0	1	0	0	0	0	0	0	0	0	1	0	0	0	0	0	3	8	5
80	1	50-60	2	1	0	0	0	1	0	3	1	0	0	0	0	0	0	0	1	0	0	0	0	0	7	9	2
81	1	40-50	2	0	0	0	0	1	0	2	1	0	0	0	0	0	0	0	1	0	0	0	0	0	7	9	2
82	1	30-40	1	1	1	0	0	1	1	1	1	0	0	1	0	0	0	0	1	0	0	0	0	0	1	5	4
83	1	40-50	1	0	1	0	0	2	0	2	0	0	1	0	0	0	0	0	0	1	0	0	0	0	7	8	1
84	1	30-40	1	0	0	0	0	1	0	1	0	0	1	0	0	0	0	0	1	0	0	0	0	0	7	9	2
85	1	50-60	2	1	0	0	0	1	0	2	0	0	1	0	0	0	0	0	1	1	1	1	1	1	7	10	3
86	1	40-50	2	1	0	0	0	1	0	2	0	1	0	1	0	0	0	0	1	1	0	0	0	0	7	10	3
87	1	60 or over	1	1	0	0	0	1	0	2	0	1	0	0	0	0	0	0	0	1	0	0	0	0	8	10	2
88	1	40-50	2	1	0	0	0	1	0	2	1	0	1	0	0	0	0	0	1	0	0	0	0	0	0	4	4
89	1	20-30	1	0	1	1	0	1	0	2	0	0	1	0	0	0	0	0	1	0	0	0	0	0	6	8	2
90	1	40-50	2	1	0	0	0	2	0	2	0	1	1	0	0	0	0	1	0	1	0	0	0	0	5	7	2
91	1	60 or over	2	1	0	0	0	1	0	3	1	0	1	0	0	0	1	0	1	0	0	0	0	0	6	9	3
92	1	30-40	1	1	0	0	0	1	0	1	0	0	1	0	0	0	0	0	0	0	0	0	0	0	7	9	2
93	1	30-40	2	0	1	0	0	1	0	1	1	0	1	1	0	0	0	0	0	0	0	0	0	0	8	10	2
94	1	40-50	2	1	0	0	0	2	1	1	0	0	0	0	0	0	0	0	1	0	0	0	0	0	1	4	3
95	1	40-50	1	1	0	0	0	1	0	1	0	0	0	0	0	0	0	0	0	0	0	0	0	0	8	10	2
96	1	under 20	2	0	1	0	0	1	0	1	0	0	1	0	0	0	0	0	1	0	0	0	0	0	5	7	2
97	1	40-50	1	1	0	0	0	1	0	2	0	0	0	0	0	0	0	0	1	0	0	0	0	0	8	10	2
98	1	20-30	1	0	0	0	0	1	0	1	0	0	0	0	0	0	1	0	1	0	0	0	0	0	0	1	4
99	1	60 or over	2	1	0	0	0	1	1	1	1	0	1	0	0	0	0	0	1	0	0	1	0	1	2	5	3
100	1	30-40	2	1	1	0	0	1	0	2	0	0	1	0	0	0	0	1	1	1	0	0	0	0	0	6	6
101	1	60 or over	1	1	0	0	0	1	0	2	0	1	0	0	0	0	0	0	1	0	1	0	0	1	7	10	3
102	1	30-40	2	1	0	0	0	2	0	2	0	1	0	1	0	0	0	0	1	0	1	0	1	1	1	3	2
103	1	30-40	2	0	1	0	0	1	0	2	0	0	0	0	0	0	0	0	1	0	0	0	0	0	7	10	3
104	1	30-40	2	1	0	0	0	1	0	1	0	0	1	0	0	0	0	0	1	0	1	1	1	1	7	9	2
105	1	40-50	1	0	0	0	0	1	0	1	1	0	0	0	0	0	0	0	1	0	0	0	0	0	7	10	3
106	1	30-40	2	0	0	0	0	2	0	2	0	0	1	0	0	0	0	0	1	0	0	0	0	0	0	5	5
107	1	under 20	2	0	1	0	0	1	0	1	1	0	0	0	0	0	0	0	1	0	0	0	0	0	3	8	5
108	1	60 or over	2	1	0	0	0	2	0	2	0	0	1	0	0	0	0	0	1	0	0	0	0	0	0	4	4
109	1	50-60	1	1	0	0	0	1	0	1	0	0	0	0	0	0	0	0	1	0	0	0	0	0	5	7	2
110	1	40-50	2	0	0	0	0	1	0	1	1	0	1	1	0	0	0	0	1	0	0	0	1	1	0	2	3
111	1	30-40	2	1	1	0	0	1	0	1	0	0	1	0	0	1	0	0	0	0	0	0	1	1	3	6	3
112	1	50-60	2	1	0	0	0	1	0	1	1	0	0	0	0	0	1	0	1	0	1	1	0	1	5	6	1
113	1	40-50	1	0	0	0	0	1	1	1	1	0	1	0	0	1	0	0	1	0	0	0	0	0	7	10	3
114	1	20-30	1	0	1	0	0	1	0	2	1	0	0	0	0	1	0	0	1	0	0	0	0	0	3	8	5
115	1	60 or over	2	1	0	0	0	1	0	1	1	0	0	0	0	1	0	0	1	0	1	1	0	1	0	4	4
116	1	50-60	1	0	1	1	1	1	1	1	0	1	1	0	0	0	0	1	1	0	0	0	0	0	5	6	1
117	1	30-40	1	0	1	0	1	1	1	2	0	0	1	0	0	0	0	1	1	0	0	0	0	0	4	5	1
118	1	20-30	1	0	1	0	1	1	1	1	1	0	1	0	1	0	1	0	1	0	0	0	0	0	0	4	4
119	1	40-50	2	0	0	0	0	1	1	2	0	0	1	0	1	0	1	1	1	0	1	0	1	1	1	2	1
120	1	30-40	2	0	0	0	0	1	1	3	0	0	0	0	0	0	0	0	1	0	1	1	0	1	7	9	2
121	1	20-30	1	0	1	0	0	1	0	2	0	0	1	1	0	1	0	0	1	0	0	0	0	0	1	5	4
122	1	40-50	2	1	0	0	0	1	0	2	1	0	1	0	0	0	0	0	1	0	0	0	1	1	3	6	3
123	1	30-40	1	1	0	0	0	1	1	1	0	1	1	0	0	0	0	0	1	0	0	0	0	0	0	5	5
124	1	40-50	2	1	0	0	0	1	0	2	0	0	1	0	0	1	1	0	1	0	0	0	0	0	3	7	4
125	1	50-60	2	0	0	0	0	1	0	2	0	1	0	0	0	1	0	0	1	0	0	0	0	0	8	9	1
126	1	20-30	1	0	0	1	0	1	0	1	1	0	0	0	0	0	0	0	1	0	0	0	0	0	0	3	3
127	1	40-50	2	0	0	0	0	1	0	1	0	0	0	0	0	1	0	0	1	0	0	1	0	1	4	6	2
128	1	60 or over	1	1	0	0	0	1	0	2	0	0	1	0	0	0	0	0	1	0	0	0	0	0	2	6	4
129	1	20-30	2	0	1	0	0	1	0	1	0	0	0	0	0	0	0	0	0	0	0	0	0	0	2	5	3
130	1	60 or over	1	1	0	0	0	1	0	1	1	0	1	0	0	0	0	0	1	0	0	0	0	0	7	10	3
131	1	40-50	1	1	0	0	1	2	0	2	0	0	1	0	1	0	0	0	1	0	0	0	0	0	0	3	3
132	1	60 or over	1	1	0	0	0	1	0	1	0	0	1	0	0	1	0	0	1	0	1	1	0	1	7	10	3
133	1	30-40	1	1	1	0	0	1	0	2	0	0	1	1	0	1	0	0	1	0	0	0	0	0	5	7	2
134	1	40-50	1	1	1	0	0	1	0	2	0	0	1	0	1	1	0	0	1	0	0	0	0	0	6	8	2
135	1	30-40	1	1	0	0	0	1	0	1	0	0	0	0	0	1	0	0	1	0	0	0	0	0	5	6	1
136	1	20-30	2	0	0	0	0	2	0	3	0	0	1	0	0	0	1	0	1	0	0	0	0	0	6	8	2
137	1	40-50	2	0	1	0	0	1	0	2	1	0	1	0	1	1	1	0	1	0	0	0	0	0	1	5	4
138	1	20-30	2	0	1	0	1	1	1	2	0	0	0	0	0	1	1	1	1	0	0	0	0	0	7	10	3
139	1	20-30	2	0	0	0	0	1	0	1	1	0	0	0	0	1	0	0	1	0	0	0	0	0	5	9	4
140	1	20-30	2	0	1	0	1	1	1	2	0	0	1	0	0	0	0	0	1	0	0	0	0	0	5	7	2
141	1	30-40	1	0	1	0	1	1	0	3	1	0	1	0	0	0	0	0	1	0	0	0	0	0	7	9	2
142	1	30-40	2	0	1	0	1	1	0	2	0	0	1	0	0	1	0	0	1	0	1	0	1	1	7	9	2
143	1	40-50	2	1	0	1	1	1	0	1	1	0	1	1	0	1	0	0	1	0	0	0	0	0	9	10	1
144	1	40-50	2	1	1	1	1	1	0	2	1	0	1	0	0	0	0	0	1	0	0	0	1	1	0	3	3
145	1	30-40	1	1	0	0	0	1	0	1	1	0	1	0	0	0	0	0	1	0	0	0	0	0	8	10	2
146	1	under 20	1	0	1	1	1	1	0	1	1	0	1	0	0	1	0	0	1	0	0	0	0	0	0	5	5
147	1	40-50	1	0	0	0	1	1	0	2	0	0	0	0	0	1	1	0	1	0	0	0	0	0	5	9	4
148	1	20-30	1	0	0	0	0	1	1	1	0	0	0	0	0	1	0	0	1	0	0	0	0	0	8	9	1
149	1	30-40	2	1	1	0	0	1	0	1	1	0	0	0	0	0	0	0	1	0	1	0	0	1	7	10	3
150	1	30-40	1	0	1	0	1	1	0	2	0	0	1	0	0	1	0	0	1	0	0	0	0	0	7	9	2
151	1	40-50	1	0	1	0	0	1	0	2	1	0	1	0	0	0	0	0	0	0	0	0	0	0	6	8	2
152	1	under 20	1	0	1	0	0	1	0	1	1	0	1	0	0	1	1	0	1	0	0	0	0	0	0	6	6
153	1	40-50	1	0	1	0	1	1	0	2	0	0	1	0	0	0	0	0	1	0	0	0	0	0	6	8	2
154	1	30-40	1	1	1	0	0	1	0	2	0	0	1	0	0	1	0	0	1	0	0	0	0	0	7	9	2
155	1	30-40	2	0	1	0	0	1	0	2	1	0	1	0	0	0	0	0	1	0	0	0	0	0	7	10	3
156	1	20-30	1	0	1	0	0	1	0	2	1	0	1	0	0	1	0	1	1	0	0	0	0	0	6	10	4
157	1	30-40	1	0	0	0	0	1	0	1	1	0	1	1	0	1	1	1	1	0	0	0	0	0	2	3	1
158	1	30-40	2	1	0	0	0	1	0	2	0	0	1	0	0	1	0	0	1	0	0	0	0	0	7	9	2
159	1	40-50	2	1	0	0	0	1	0	1	0	0	0	0	0	1	1	0	1	0	1	0	0	1	7	9	2
160	1	20-30	2	0	1	0	0	1	0	2	1	0	1	0	0	0	0	0	1	0	0	0	0	0	6	7	1
161	1	30-40	2	0	1	0	0	1	0	2	0	1	1	0	0	0	0	0	0	0	0	0	0	0	8	9	1
162	1	30-40	1	0	1	0	0	1	0	2	1	0	1	0	0	0	0	0	1	0	0	1	1	1	7	8	1
163	1	40-50	1	0	1	0	0	1	0	1	0	0	1	0	0	0	0	0	1	0	0	1	1	1	5	7	2
164	1	30-40	1	0	0	0	0	1	0	1	0	0	0	0	0	0	0	0	1	0	0	0	0	0	4	7	3
165	1	20-30	1	0	1	0	0	1	0	2	0	0	1	0	0	0	0	0	1	0	0	0	0	0	5	7	2
166	1	40-50	2	1	0	0	0	1	0	2	0	0	1	1	0	0	1	1	1	0	1	0	1	1	6	7	1
167	1	20-30	2	0	1	0	0	1	0	1	0	0	1	0	0	0	0	0	1	1	0	0	0	0	5	6	1
168	1	50-60	2	1	0	0	0	1	0	2	0	0	0	0	0	0	0	0	1	1	1	1	0	1	6	6	0
169	1	30-40	2	0	0	0	0	1	0	1	0	0	1	0	0	1	0	0	1	0	0	0	0	0	1	5	4
170	1	20-30	1	0	0	0	0	1	0	2	0	0	1	0	0	1	1	0	1	1	0	0	0	0	0	6	6
171	1	30-40	1	0	1	0	0	1	0	1	1	0	1	0	0	1	0	0	1	0	1	0	0	1	0	4	4
172	1	50-60	1	1	0	0	0	1	0	1	1	0	1	0	0	0	0	0	1	0	0	0	0	0	8	10	2
173	2	30-40	1	1	0	0	0	1	0	2	0	0	1	1	0	1	0	0	1	0	0	0	0	0	0	5	5
174	2	20-30	1	0	1	0	0	1	0	2	0	0	0	0	0	0	0	0	1	0	0	0	0	0	1	5	4
175	2	30-40	2	0	1	1	0	1	0	2	1	0	1	0	1	1	1	0	1	0	0	0	0	0	2	5	3
176	2	60 or over	2	1	0	0	0	1	0	2	0	0	1	0	0	0	0	0	1	0	1	1	1	1	3	8	5
177	2	under 20	2	0	1	0	1	2	1	1	0	1	1	1	0	0	0	1	1	1	0	0	0	0	7	9	2
178	2	40-50	2	1	0	0	0	1	0	1	0	0	1	0	0	0	0	0	1	1	0	0	0	0	0	3	3
179	2	60 or over	2	1	0	0	0	1	0	2	0	1	1	0	0	1	0	0	1	1	0	0	0	0	7	10	3
180	2	40-50	1	1	1	0	0	1	0	2	0	0	1	0	0	1	0	0	1	0	0	0	0	0	8	10	2
181	2	30-40	1	0	0	0	0	1	0	1	1	0	0	0	0	1	0	0	1	0	0	0	0	0	2	6	4
182	2	50-60	1	1	1	0	0	1	1	2	1	0	1	1	0	0	0	0	1	0	1	1	0	1	3	6	3
183	2	50-60	2	0	1	0	0	1	0	2	0	0	1	0	0	0	0	0	1	1	0	0	0	0	6	7	1
184	2	under 20	1	0	1	0	0	1	0	1	0	1	0	0	0	1	0	0	1	0	0	0	0	0	2	6	4
185	2	under 20	2	0	1	0	1	1	0	2	0	0	1	0	0	0	0	1	1	0	0	0	0	0	4	6	2
186	2	30-40	2	1	1	0	0	2	1	1	0	1	1	0	0	0	0	0	1	1	0	0	0	0	5	8	3
187	2	60 or over	2	1	0	1	0	1	0	2	0	0	1	0	0	0	0	0	0	1	0	0	0	0	7	10	3
188	2	20-30	2	0	1	0	1	2	1	1	0	0	1	1	0	0	0	0	1	1	0	0	0	0	0	4	4
189	2	40-50	2	0	0	0	0	1	0	2	0	0	1	0	1	1	1	0	0	0	0	0	0	0	5	6	1
190	2	30-40	1	1	0	0	0	1	1	2	1	0	0	0	0	0	0	0	0	0	0	0	0	0	3	7	4
191	2	30-40	1	1	0	0	0	1	1	2	0	0	1	0	0	1	0	0	0	0	0	0	0	0	3	7	4
192	2	20-30	1	0	1	0	1	1	1	2	0	0	1	0	0	1	1	0	1	0	0	0	0	0	3	5	2
193	2	30-40	2	0	1	0	0	2	0	1	0	1	1	0	0	0	0	1	0	1	0	0	0	0	0	3	3
194	2	30-40	2	0	1	0	0	1	0	1	0	0	1	1	0	0	0	0	1	0	0	0	0	0	2	6	4
195	2	20-30	1	0	1	1	0	2	0	2	0	0	0	0	0	0	0	1	1	1	0	0	0	0	8	10	2
196	2	20-30	1	0	0	0	0	1	0	1	1	0	0	0	0	1	1	0	1	0	0	0	0	0	3	6	3
197	2	50-60	2	1	0	0	0	1	0	2	0	0	1	1	0	0	0	0	1	1	0	0	0	0	7	8	1
198	2	30-40	1	0	0	0	0	1	0	2	0	0	0	0	0	1	1	0	1	0	0	0	0	0	2	5	3
199	2	30-40	1	0	1	0	0	1	0	1	1	0	1	0	0	1	0	0	1	0	0	0	0	0	6	7	1
200	2	40-50	2	0	0	1	0	1	0	2	0	0	1	0	0	1	0	0	1	0	0	0	1	1	0	5	5
201	2	20-30	1	0	1	0	0	1	0	2	0	0	0	0	0	1	0	0	1	0	0	0	0	0	0	3	3
202	2	50-60	1	1	0	0	0	1	0	2	0	0	0	0	0	1	0	0	1	0	0	1	1	1	8	10	2
203	2	20-30	2	0	1	0	1	1	0	2	1	0	1	0	0	0	0	0	1	0	0	0	0	0	8	8	0
204	2	50-60	1	1	0	0	0	2	1	2	0	1	1	0	0	0	0	0	1	1	1	0	0	1	7	9	2
205	2	20-30	2	0	1	0	0	1	0	3	1	0	1	0	0	1	1	0	1	0	0	0	0	0	4	7	3
206	2	20-30	2	0	0	0	0	2	1	1	0	0	0	1	0	0	0	0	0	1	0	0	0	0	0	5	5
207	2	30-40	2	0	0	0	0	1	0	1	0	0	1	0	0	1	1	0	1	0	0	0	0	0	3	5	2
208	2	30-40	1	0	0	0	0	1	1	1	0	0	1	0	0	0	0	0	0	1	0	0	0	0	6	8	2
209	2	50-60	2	1	0	0	1	1	0	2	1	0	0	0	0	0	0	0	0	1	0	0	0	0	7	9	2
210	2	50-60	1	1	0	0	0	2	0	2	0	0	1	0	0	0	0	0	1	1	1	0	0	1	5	8	3
211	2	40-50	2	1	0	0	0	1	0	1	1	0	1	0	0	1	1	0	1	0	0	0	0	0	7	9	2
212	2	40-50	2	1	0	0	0	2	0	2	0	0	1	0	0	0	1	1	1	1	0	0	0	0	4	7	3
213	2	50-60	2	1	0	0	0	1	1	2	0	0	1	0	0	1	0	0	1	0	1	1	0	1	0	4	4
214	2	30-40	1	0	0	0	0	2	1	2	0	1	0	0	0	1	0	0	1	0	0	0	0	0	0	2	2
215	2	20-30	1	0	1	0	0	1	0	2	1	0	0	0	0	0	0	0	1	0	0	0	0	0	7	9	2
216	2	30-40	1	0	0	0	0	1	1	1	1	0	1	0	0	0	0	0	1	0	0	0	0	0	7	9	2
217	2	30-40	2	0	1	1	0	2	0	1	0	0	1	0	0	0	0	0	0	1	0	0	0	0	5	7	2
218	2	50-60	2	1	0	0	0	1	0	1	1	0	1	0	0	1	0	0	1	0	0	1	0	1	8	10	2
219	2	30-40	1	1	0	0	0	1	0	1	0	0	1	0	0	1	0	0	1	0	0	0	0	0	7	9	2
220	2	50-60	2	1	0	0	0	1	0	1	1	0	0	1	0	0	0	0	1	0	1	0	1	1	6	7	1
221	2	40-50	2	1	0	0	0	1	0	2	1	0	0	0	0	0	0	0	1	0	0	0	0	0	8	10	2
222	2	20-30	2	0	1	0	0	1	0	1	1	0	0	0	0	1	0	0	1	0	0	0	0	0	0	7	7
223	2	40-50	2	0	1	0	0	1	0	1	1	0	1	0	0	1	0	0	1	0	0	0	0	0	0	2	2
224	2	30-40	1	0	0	0	1	1	0	2	0	0	1	0	0	0	0	0	1	0	0	0	0	0	0	2	4
225	2	60 or over	1	1	0	1	0	2	0	2	0	1	0	0	0	0	0	0	1	0	1	0	1	1	0	5	5
226	2	40-50	1	0	0	0	0	1	0	2	0	0	1	0	0	1	0	0	1	1	0	0	0	0	2	5	3
227	2	40-50	2	0	1	0	0	1	1	2	0	0	1	1	0	1	1	0	0	1	0	0	1	1	0	4	4
228	2	30-40	2	0	0	0	0	1	1	1	0	0	1	0	0	0	1	0	1	0	0	0	0	0	3	6	3
229	2	30-40	2	0	1	1	0	1	0	3	1	0	1	0	0	1	1	1	1	0	0	0	0	0	7	9	2
230	2	50-60	1	0	1	0	0	1	0	1	1	0	1	0	0	1	0	1	1	0	1	0	1	1	3	5	2
231	2	40-50	1	0	1	0	0	1	0	1	1	0	1	1	0	1	0	0	1	0	0	0	1	1	7	8	1
232	2	30-40	1	0	1	0	0	1	1	1	1	0	1	0	0	0	0	0	1	0	0	0	0	0	0	3	3
233	2	30-40	1	0	1	0	0	1	0	2	1	0	1	0	0	0	0	0	1	0	0	0	0	0	8	10	2
234	2	40-50	2	0	1	0	0	1	0	1	1	0	1	0	0	0	0	0	1	0	0	0	1	1	1	5	4
235	2	20-30	2	0	0	0	0	2	0	2	0	0	0	0	0	0	1	0	0	1	0	0	0	0	0	5	5
236	2	20-30	2	0	1	0	0	1	0	1	1	0	1	0	0	1	0	0	0	1	0	0	0	0	0	3	3
237	2	40-50	1	1	0	1	0	2	1	1	0	0	1	0	0	0	0	0	1	1	1	0	0	1	2	6	4
238	2	40-50	2	1	0	0	0	1	0	1	0	0	1	1	0	0	0	0	1	0	1	0	0	1	2	5	3
239	2	20-30	2	0	0	0	0	1	0	2	1	0	0	0	0	0	0	0	1	0	0	0	0	0	0	2	2
240	2	40-50	2	0	1	1	0	1	0	1	1	0	0	0	0	1	0	0	1	0	0	0	0	0	2	5	3
241	2	20-30	1	0	1	0	0	1	0	3	1	0	0	1	0	0	1	0	0	0	0	0	0	0	1	5	4
242	2	30-40	1	1	1	0	0	1	0	1	1	0	1	0	0	1	0	0	1	0	0	1	0	1	0	4	5
243	2	50-60	2	1	0	0	1	1	1	1	0	1	0	0	0	1	1	0	1	0	0	0	0	0	2	4	2
244	2	60 or over	2	1	0	0	0	1	0	2	0	0	1	0	0	1	0	0	1	0	1	1	1	1	0	4	6
245	2	40-50	1	1	0	1	0	2	0	1	0	1	1	0	0	0	0	0	1	1	0	0	1	1	0	2	2
246	2	30-40	1	0	0	0	0	1	0	1	0	0	1	0	0	0	0	0	1	0	0	0	0	0	4	7	3
247	2	50-60	2	1	0	0	0	1	0	1	1	0	1	0	0	1	1	0	1	0	0	0	0	0	2	6	4
248	2	60 or over	1	1	0	0	0	1	0	2	0	1	1	0	0	0	0	0	0	0	1	1	1	1	2	6	4
249	2	40-50	1	1	0	0	0	1	0	1	1	0	1	0	0	1	0	0	1	0	0	0	0	0	0	4	4
250	2	20-30	2	0	1	1	1	1	1	1	0	0	1	1	0	0	1	0	1	0	0	0	0	0	3	6	3
251	2	50-60	1	1	0	1	0	1	0	1	1	0	1	0	0	0	0	0	1	0	0	0	0	0	1	5	4
252	2	30-40	2	1	0	1	0	1	0	2	1	0	1	0	0	0	0	0	1	0	0	0	0	0	3	6	3
253	2	40-50	2	1	0	0	0	1	0	1	0	1	1	0	0	1	1	0	1	0	1	1	1	1	0	3	3
254	2	20-30	1	0	1	0	1	1	0	1	1	0	1	0	0	1	0	0	1	0	0	0	0	0	2	6	4
255	2	50-60	2	1	0	0	0	1	0	1	0	0	1	0	0	0	0	0	0	1	0	1	1	1	1	5	4
256	2	40-50	2	1	0	0	1	2	0	2	0	0	1	1	0	0	0	0	0	1	0	0	0	0	2	5	3
257	2	60 or over	1	1	0	0	0	1	1	1	1	0	0	0	0	0	0	0	1	0	0	1	1	1	7	9	2
258	2	30-40	1	1	1	0	0	1	1	2	0	0	1	0	0	0	0	0	1	0	0	0	0	0	5	8	3
259	2	20-30	1	0	1	0	0	2	0	2	0	0	0	0	0	0	0	0	1	0	0	0	0	0	0	5	5
260	2	50-60	1	0	0	0	0	1	0	2	0	0	1	0	0	0	0	0	1	1	0	0	0	0	2	6	4
261	2	30-40	2	1	0	0	0	1	1	2	0	0	0	0	0	0	0	0	1	0	0	0	0	0	7	10	3
262	2	60 or over	1	1	0	0	0	1	0	1	0	0	0	1	0	0	0	0	1	0	1	0	1	1	7	9	2
263	2	40-50	1	0	1	0	0	1	1	1	1	0	1	0	0	0	0	0	1	0	0	0	0	0	7	9	2
264	2	50-60	2	0	0	0	0	2	1	2	0	1	1	1	0	0	0	0	0	0	0	1	0	1	8	9	1
265	2	under 20	2	0	1	0	0	1	1	1	1	0	1	0	0	0	0	1	1	0	0	0	0	0	0	5	5
266	2	under 20	2	0	1	0	1	2	1	2	1	0	0	0	0	0	0	1	1	1	0	0	0	0	8	10	2
267	2	20-30	1	0	1	0	0	2	0	2	0	1	1	0	0	0	0	1	1	1	0	0	0	0	5	7	2
268	2	40-50	2	1	0	0	0	1	1	1	1	0	0	0	0	1	0	0	1	0	0	0	0	0	3	7	4
269	2	60 or over	1	0	1	0	0	1	0	1	1	0	1	0	0	0	0	0	1	0	1	0	1	1	8	10	2
270	2	30-40	2	1	1	0	1	2	0	2	0	0	1	0	0	0	0	1	1	1	0	0	1	1	4	7	3
271	2	20-30	2	0	1	0	0	2	0	2	1	0	0	0	0	0	0	0	1	1	0	0	0	0	7	8	1
272	2	under 20	1	0	1	0	1	1	0	2	0	0	0	0	0	0	0	1	1	1	0	0	0	0	7	10	3
273	2	20-30	1	0	1	0	0	2	0	1	0	1	0	1	0	0	0	0	0	0	0	0	0	0	0	4	4
274	2	20-30	1	0	1	0	0	1	1	2	0	0	0	0	0	0	0	0	1	0	0	0	0	0	2	5	3
275	2	50-60	1	1	0	0	0	1	1	1	1	0	0	0	0	0	1	0	1	0	0	1	1	1	3	6	3
276	2	40-50	1	1	1	0	0	1	0	1	0	0	1	0	0	0	0	0	1	1	0	0	1	1	4	7	3
277	2	50-60	2	1	0	0	0	1	1	1	1	0	0	0	0	0	0	0	0	0	0	0	1	1	5	8	3
278	2	50-60	2	1	0	0	0	1	0	2	0	1	1	0	0	1	0	0	1	0	0	0	0	0	7	10	3
279	2	30-40	1	0	1	0	0	1	1	2	1	0	1	1	0	0	0	0	0	0	0	0	0	0	8	9	1
280	2	30-40	1	1	0	0	0	1	0	1	1	0	0	0	0	0	0	0	0	0	0	0	0	0	7	10	3
281	2	50-60	2	1	0	0	0	1	0	1	0	0	1	0	1	0	0	0	0	0	0	1	0	1	5	8	3
282	2	60 or over	2	1	0	0	0	1	0	1	1	0	0	0	0	0	0	0	1	0	1	0	0	1	2	6	4
283	2	60 or over	1	1	0	0	0	1	1	1	0	0	0	0	0	0	0	0	1	0	1	0	0	1	2	6	4
284	2	20-30	2	0	1	0	0	2	0	2	0	0	0	0	0	0	0	0	0	1	0	0	0	0	4	7	3
285	2	20-30	1	0	1	0	0	2	0	2	0	0	1	0	0	0	0	0	1	0	0	0	0	0	7	10	3
286	2	60 or over	1	1	0	0	0	2	0	2	0	1	0	0	0	0	0	0	0	1	0	0	1	1	0	4	4
287	2	60 or over	2	1	0	0	0	1	0	1	0	0	1	0	0	0	0	0	1	1	1	0	0	1	7	8	1
288	2	60 or over	2	1	0	0	0	1	0	2	1	0	1	0	0	0	0	0	1	0	0	0	0	0	4	7	3
289	2	20-30	1	0	1	0	0	2	0	2	0	0	1	0	0	0	0	0	1	1	0	0	0	0	0	4	4
290	2	60 or over	2	1	0	0	0	1	0	2	0	0	1	0	0	1	0	0	1	0	1	1	1	1	4	8	4
291	2	under 20	2	0	1	0	1	2	0	2	0	0	0	1	0	0	0	0	1	0	0	0	0	0	0	5	5
292	2	50-60	2	1	0	0	0	1	0	2	0	0	0	0	0	0	0	0	1	0	0	1	1	1	6	8	2
293	2	20-30	2	0	1	0	0	2	1	2	0	0	1	0	0	0	0	0	1	1	0	0	0	0	7	10	3
294	2	50-60	2	1	1	0	0	1	0	2	0	1	1	0	0	0	0	0	1	0	1	0	1	1	0	7	7
295	2	30-40	1	0	1	0	0	1	1	1	1	0	0	0	0	0	0	0	1	0	0	0	0	0	2	6	4
296	2	30-40	1	1	0	0	0	1	0	1	0	0	1	1	0	0	0	0	1	0	0	0	0	0	4	6	2
297	2	60 or over	2	1	0	0	0	1	0	2	0	0	1	0	0	0	0	0	1	0	0	0	0	0	0	1	2
298	2	30-40	1	0	1	0	0	1	0	3	1	0	1	0	0	0	1	0	0	0	0	0	0	0	7	9	2
299	2	40-50	1	0	0	0	0	1	0	1	1	0	1	0	0	0	0	0	1	1	0	1	0	1	8	10	2
300	2	20-30	1	0	1	0	1	2	0	2	1	0	1	0	0	0	0	0	1	1	0	0	0	0	9	10	1
301	2	50-60	2	1	0	0	0	2	0	2	0	1	1	0	0	0	0	0	1	1	0	0	0	0	2	6	4
302	2	under 20	1	0	1	0	1	1	0	1	0	0	1	0	0	0	0	0	0	0	0	0	0	0	7	10	3
303	2	20-30	1	0	1	0	1	2	0	1	0	0	1	0	0	0	1	0	0	1	0	0	0	0	1	6	5
304	2	40-50	1	1	0	0	0	1	0	1	1	0	1	0	0	0	0	0	1	0	0	0	0	0	0	4	4
305	2	60 or over	1	1	0	0	0	1	0	2	0	1	1	0	0	0	0	0	1	1	0	0	0	0	3	7	4
306	2	40-50	1	1	0	0	0	1	0	2	0	1	1	1	0	0	0	0	1	1	0	0	1	1	7	10	3
307	2	50-60	2	1	0	0	0	1	0	1	1	0	0	0	0	0	0	0	1	0	0	0	0	0	0	4	4
308	2	60 or over	1	1	0	0	0	1	1	1	0	1	1	0	0	0	0	0	1	1	0	0	0	0	7	10	3
309	2	20-30	2	1	0	0	0	1	0	1	1	0	0	0	0	0	0	0	1	0	0	0	0	0	4	8	4
310	2	20-30	1	0	1	0	0	1	0	2	1	0	0	0	0	0	0	0	1	0	0	0	0	0	0	4	4
311	2	under 20	1	0	1	0	0	1	0	1	1	0	0	0	0	0	0	0	1	0	0	0	0	0	3	7	4
312	2	40-50	1	1	0	0	0	2	1	2	0	1	0	0	0	0	0	0	1	1	0	0	0	0	0	4	4
313	2	20-30	2	0	1	0	0	1	0	3	1	0	0	0	0	0	1	0	1	0	0	0	0	0	3	7	4
314	2	20-30	2	0	1	0	0	1	0	1	0	1	0	0	0	0	1	0	1	0	0	0	0	0	4	8	4
315	2	under 20	1	0	1	0	1	1	0	1	1	0	0	0	0	0	0	0	1	0	0	0	0	0	0	3	3
316	2	under 20	2	0	1	0	0	2	0	1	1	0	0	0	0	0	0	0	0	0	0	0	0	0	9	10	1
317	2	20-30	2	0	1	0	0	1	0	1	1	0	0	0	0	0	0	0	1	0	0	0	0	0	6	8	2
318	2	30-40	1	1	0	0	0	1	0	2	0	0	1	0	0	0	0	0	1	1	0	0	0	0	7	9	2
319	2	30-40	2	0	0	0	0	1	0	2	0	0	1	0	0	0	0	0	0	1	0	0	0	0	2	7	5
320	2	50-60	1	1	0	0	0	1	0	2	0	0	0	0	0	0	0	0	0	1	0	1	0	1	7	9	2
321	2	20-30	1	0	1	0	0	2	0	2	0	0	1	0	1	0	0	0	0	0	0	0	0	0	8	9	1
322	2	30-40	2	0	1	0	0	1	0	1	1	0	1	1	0	0	0	0	1	0	0	0	0	0	7	10	3
323	2	50-60	2	0	1	0	0	2	0	1	1	0	1	0	0	0	0	0	1	1	1	0	0	1	0	4	4
324	2	50-60	2	1	0	0	0	1	0	1	1	0	0	0	0	0	0	0	1	0	0	0	0	0	0	4	4
325	2	20-30	1	0	1	0	0	2	0	1	1	0	0	0	0	0	0	0	1	1	0	0	0	0	4	8	4
326	2	20-30	1	0	1	0	0	2	1	2	0	1	1	0	0	0	0	0	1	0	0	0	0	0	7	9	2
327	2	under 20	1	0	1	0	0	1	0	1	1	0	0	0	0	0	0	0	1	0	0	0	0	0	6	9	3
328	2	30-40	1	0	1	0	0	1	0	1	1	0	1	0	0	1	0	0	1	0	0	0	0	0	7	10	3
329	2	30-40	1	0	1	0	0	1	0	2	0	0	0	0	0	0	0	0	1	0	0	0	0	0	0	4	4
330	2	30-40	1	0	0	0	0	2	1	1	0	0	1	0	0	0	1	1	1	1	1	0	1	1	1	4	3
331	2	20-30	2	0	1	0	0	2	0	2	1	0	0	1	0	0	0	0	1	0	0	0	0	0	1	3	2
332	2	20-30	1	0	1	0	0	2	0	2	1	0	0	0	0	0	0	0	1	1	0	0	0	0	4	7	3
333	2	50-60	2	1	0	0	0	2	1	2	0	0	0	0	0	0	0	0	1	0	0	0	0	0	9	10	1
334	2	50-60	2	1	0	0	0	2	0	2	1	0	0	0	0	0	0	0	1	0	0	0	0	0	4	8	4
335	2	30-40	2	0	0	0	0	1	0	2	0	0	1	0	0	0	0	0	1	1	0	0	0	0	9	10	1
336	2	40-50	2	1	1	0	0	1	0	2	1	0	1	1	0	0	0	0	1	0	0	1	1	1	7	10	3
337	2	40-50	1	1	0	0	0	2	1	2	0	1	1	0	0	0	1	0	1	1	0	0	0	0	2	5	3
338	2	40-50	1	1	0	0	0	2	1	2	0	1	0	0	0	0	0	0	1	0	0	0	0	0	4	8	4
339	2	20-30	1	0	1	0	0	1	0	1	1	0	0	0	0	0	0	0	1	1	0	0	0	0	3	7	4
340	2	60 or over	1	1	0	0	0	1	0	3	0	0	1	0	0	0	1	0	1	0	0	0	0	0	7	9	2
341	2	50-60	2	1	0	0	0	2	0	2	0	1	1	0	0	0	0	0	1	1	0	0	0	0	3	6	3
342	2	20-30	1	0	1	0	0	1	0	1	1	0	0	0	0	0	0	0	1	0	0	0	0	0	3	5	2
343	2	50-60	2	0	0	0	0	1	0	2	0	0	0	0	0	0	0	0	1	0	0	0	0	0	7	10	3
344	2	20-30	1	1	1	0	0	1	0	2	1	0	1	0	0	0	0	0	1	0	0	0	0	0	4	8	4
345	2	20-30	2	0	1	0	0	1	0	2	0	0	1	1	0	0	0	0	1	0	0	0	0	0	2	7	5
346	2	under 20	1	0	1	0	0	1	0	1	0	0	0	0	0	0	0	0	1	0	0	0	0	0	0	4	4
347	2	20-30	1	0	1	0	0	1	0	1	1	0	0	0	0	0	0	0	1	0	0	0	0	0	0	2	4
348	2	50-60	1	1	0	0	0	1	0	2	0	0	1	0	0	0	0	0	1	0	0	0	1	1	7	10	3
349	2	20-30	1	0	1	0	1	1	0	1	0	1	0	0	0	0	0	0	1	0	0	0	0	0	2	7	5
350	2	30-40	2	0	1	0	0	1	1	2	0	0	1	0	0	0	0	0	1	0	0	0	0	0	0	5	5
351	2	30-40	2	1	1	0	0	1	0	1	0	0	1	0	0	0	0	0	0	0	0	0	0	0	8	10	2
352	2	20-30	2	0	1	0	0	1	0	2	1	0	1	1	0	0	0	0	1	0	0	0	0	0	7	9	2
353	2	40-50	2	1	0	0	0	2	0	2	1	0	0	0	0	0	0	0	1	0	1	0	0	1	0	5	5
354	2	40-50	2	1	0	0	0	2	0	2	1	0	0	0	0	0	1	0	1	0	1	0	1	1	1	6	5
355	2	50-60	1	1	0	0	0	1	0	2	1	0	0	0	0	0	0	0	1	0	0	0	1	1	0	4	4
356	2	40-50	1	1	0	0	0	2	0	2	0	0	0	0	0	0	0	0	0	1	0	0	0	0	1	6	5
357	2	under 20	2	0	1	0	0	1	0	2	0	0	1	0	0	0	0	0	1	0	0	0	0	0	2	6	4
358	2	30-40	2	1	0	0	0	1	0	1	0	0	1	1	0	0	0	0	1	0	0	0	0	0	7	10	3
359	2	40-50	1	1	0	0	0	1	0	1	1	0	0	0	0	0	0	0	0	0	0	0	0	0	7	10	3
360	2	50-60	1	1	0	0	0	1	1	2	0	0	0	0	0	0	0	0	0	0	0	0	0	0	0	5	5
361	2	20-30	1	0	1	0	0	1	0	2	0	0	0	0	0	0	0	0	1	0	0	0	0	0	3	7	4
362	2	20-30	2	0	1	0	0	2	0	2	1	0	0	1	0	0	0	0	1	0	0	0	0	0	5	7	2
363	2	30-40	1	0	1	0	0	1	0	2	1	0	0	0	0	0	0	0	1	0	0	0	0	0	8	10	2
364	2	30-40	2	1	1	0	0	1	0	1	0	0	1	0	0	0	0	0	1	0	0	0	0	0	4	8	4
365	2	30-40	2	0	0	0	0	1	1	1	0	0	1	0	0	1	0	0	1	0	0	0	0	0	0	4	4
366	2	30-40	2	0	0	0	0	1	0	2	0	0	1	1	0	0	0	0	1	0	0	0	0	0	1	6	5
367	2	30-40	2	0	0	0	0	1	1	1	1	0	1	0	0	0	0	0	1	0	0	1	1	1	0	3	3
368	2	20-30	1	0	1	1	0	1	0	1	0	1	0	0	0	0	0	0	1	1	1	0	1	0	0	3	3
369	2	20-30	1	0	1	0	0	1	0	1	0	0	1	0	0	0	0	0	1	0	0	0	0	0	0	3	3
370	2	30-40	2	1	0	0	0	1	0	2	1	0	1	0	0	0	0	0	1	0	0	0	0	0	4	7	3
371	2	40-50	2	1	0	0	0	1	0	1	1	0	0	0	0	0	0	0	1	0	0	0	0	0	0	7	7
372	2	20-30	1	0	1	0	0	1	0	2	0	1	0	0	0	0	0	0	1	0	0	1	1	1	2	7	5
373	2	60 or over	2	0	0	0	1	1	0	2	0	1	1	0	0	1	0	0	1	0	0	0	0	0	0	4	4
374	2	50-60	1	0	1	0	0	1	0	2	1	0	1	0	0	1	0	0	1	0	0	0	0	0	2	4	2
375	2	40-50	2	1	0	0	0	1	0	1	1	0	0	0	0	1	0	0	1	0	0	0	0	0	7	9	2
376	2	20-30	2	0	1	0	1	1	0	2	0	1	1	0	0	1	0	0	1	0	0	0	0	0	3	6	3
377	2	60 or over	2	1	0	0	0	1	0	2	0	1	1	0	0	1	1	0	0	0	0	0	0	0	3	8	5
378	2	40-50	1	0	0	0	0	1	0	1	1	0	1	0	0	1	0	0	1	0	1	1	0	1	4	7	3
379	2	30-40	2	1	0	0	0	1	1	1	1	0	1	0	0	1	1	0	1	0	0	0	0	0	7	10	3
380	2	60 or over	1	1	0	0	0	1	0	1	0	1	0	0	0	1	0	0	1	0	0	0	0	0	0	5	5
381	2	40-50	2	1	0	1	0	1	1	2	1	0	1	0	0	1	0	1	1	0	1	1	1	1	7	9	2
382	2	40-50	2	1	1	0	0	1	0	1	1	0	1	1	0	1	0	0	1	0	0	0	0	0	3	7	4
383	2	30-40	1	0	0	0	0	1	0	2	0	0	0	0	0	1	0	0	1	0	0	0	0	0	7	10	3
384	2	30-40	2	1	0	0	1	1	0	3	1	0	1	0	0	1	1	0	1	0	0	0	0	0	5	8	3
385	2	60 or over	2	0	0	0	0	1	1	1	1	0	1	1	0	1	0	0	1	0	0	0	0	0	8	10	2
386	2	60 or over	1	1	0	0	1	1	1	1	1	0	0	0	0	0	0	0	1	0	1	1	0	1	0	5	5
387	2	40-50	2	0	1	0	1	1	1	1	1	0	1	0	0	0	0	0	1	0	0	0	1	1	8	9	1
388	2	50-60	1	1	0	0	0	1	0	1	1	0	1	0	0	1	0	0	1	0	0	0	0	0	8	9	1
389	2	30-40	2	1	1	0	0	1	0	1	0	0	1	0	0	1	0	0	1	0	0	0	0	0	6	8	2
390	2	40-50	2	1	0	0	1	1	0	2	1	0	1	0	0	1	0	0	1	0	0	0	0	0	5	8	3
391	2	under 20	2	0	1	0	0	1	0	1	1	0	0	0	0	1	0	0	1	0	1	1	1	1	7	8	1
392	2	30-40	2	0	0	0	0	1	1	2	0	0	1	0	0	1	0	0	1	0	0	0	0	0	2	5	3
393	2	60 or over	1	1	0	0	1	1	1	2	1	0	1	1	0	1	0	0	1	0	0	0	0	0	6	7	1
394	2	20-30	2	1	0	0	0	1	0	1	1	0	0	0	0	1	1	1	1	0	1	0	1	1	3	8	5
395	2	50-60	2	0	0	0	1	1	0	1	0	1	1	0	0	1	0	0	1	0	0	0	0	0	2	5	3
396	2	40-50	1	0	0	0	1	1	1	2	0	0	0	0	0	1	0	0	1	0	0	0	0	0	4	7	3
397	2	20-30	1	0	1	1	1	1	0	1	1	0	0	0	0	1	0	0	1	0	0	0	0	0	5	7	2
398	2	40-50	2	1	0	0	1	1	0	2	0	0	1	0	1	0	0	0	1	0	0	0	0	0	5	8	3
399	2	under 20	1	0	1	0	1	1	1	2	1	0	1	0	1	1	0	0	1	0	0	0	0	0	6	8	2
400	2	20-30	1	0	1	0	1	2	0	2	0	0	1	0	1	0	1	1	1	0	0	0	0	0	3	7	4
401	2	20-30	2	0	1	0	1	1	0	1	0	0	1	1	0	1	0	0	1	0	0	0	0	0	2	6	4
402	2	50-60	2	1	0	0	0	1	1	2	0	1	0	0	0	0	0	1	1	1	0	0	0	0	0	1	3
403	2	20-30	1	0	1	0	0	1	1	1	1	0	0	0	0	1	0	0	1	0	1	1	0	1	7	10	3
404	2	40-50	2	1	0	0	0	1	1	2	0	0	1	0	0	0	1	0	0	1	0	0	0	0	0	1	1
405	2	30-40	2	1	1	0	1	1	1	2	0	0	1	0	0	0	0	1	1	0	0	0	1	1	0	2	2
406	2	60 or over	2	0	0	0	0	1	1	2	0	1	0	0	0	1	0	0	1	0	0	0	0	0	0	4	4
407	2	20-30	2	0	0	0	0	1	0	1	1	0	0	1	0	0	0	0	1	0	0	1	1	1	8	10	2
408	2	50-60	2	1	0	0	0	1	1	3	0	0	1	0	0	0	1	1	1	0	0	0	0	0	4	6	2
409	2	30-40	1	0	0	0	0	1	0	2	0	0	1	0	0	0	1	0	1	0	0	0	0	0	0	4	4
410	2	40-50	1	1	0	0	1	1	0	2	0	0	0	0	0	0	0	1	1	0	0	0	0	0	3	5	2
411	2	60 or over	2	1	0	0	0	1	0	1	0	0	1	1	0	0	1	0	0	0	0	0	0	0	0	3	3
412	2	50-60	2	1	0	0	0	1	0	2	0	0	1	0	0	0	1	0	0	0	1	1	1	1	8	9	1
413	2	50-60	1	0	0	0	0	1	1	2	0	0	1	0	0	0	1	0	0	0	0	0	0	0	4	7	3
414	2	40-50	2	1	1	0	0	1	0	2	0	0	1	0	0	1	0	0	1	0	1	0	0	1	7	10	3
415	2	20-30	2	0	1	0	0	1	0	1	0	0	1	0	0	1	1	0	1	0	0	0	0	0	4	7	3
416	2	50-60	1	1	0	0	0	1	0	2	0	0	1	0	0	0	1	0	1	0	0	0	0	0	8	10	2
417	2	30-40	1	0	0	0	0	1	0	1	0	0	1	1	0	0	1	0	1	0	0	0	0	0	7	10	3
418	2	60 or over	1	0	0	0	0	1	1	1	0	0	1	0	0	0	1	0	1	0	0	1	0	1	0	2	2
419	2	40-50	1	0	0	0	0	1	0	3	0	1	0	0	0	0	1	0	1	0	0	1	0	1	4	7	3
420	2	50-60	2	1	0	0	0	1	1	1	0	0	1	0	0	0	0	0	1	0	0	0	0	0	3	7	4
421	2	40-50	2	1	0	0	0	1	0	2	0	0	0	1	0	0	1	0	1	0	0	0	0	0	7	9	2
422	2	60 or over	2	1	0	0	0	1	0	2	0	0	1	0	0	0	0	0	1	0	0	0	0	0	0	1	3
423	2	40-50	1	0	0	0	0	1	1	2	0	1	1	0	0	1	0	1	1	0	0	0	0	0	8	10	2
424	2	50-60	1	1	0	0	0	1	1	2	0	1	0	0	0	0	0	0	1	0	0	0	0	0	4	6	2
425	2	60 or over	1	1	0	0	0	1	0	2	0	0	1	0	0	0	0	0	0	0	0	1	0	1	0	3	3
426	2	60 or over	1	1	0	0	0	1	0	1	0	0	1	0	0	0	0	0	1	0	0	0	0	0	0	3	3
427	2	20-30	1	0	1	0	0	1	0	2	0	1	1	0	0	0	0	0	1	0	0	0	0	0	8	9	1
428	2	50-60	2	1	0	0	0	2	0	2	0	0	1	0	0	0	0	0	1	0	0	0	0	0	4	6	2
429	2	50-60	1	1	0	0	0	1	1	1	0	0	0	0	0	1	0	0	1	0	0	0	0	0	5	9	4
430	2	30-40	2	1	0	0	0	1	0	3	0	0	1	0	0	0	1	0	1	0	0	0	1	1	3	7	4
431	2	40-50	2	1	0	0	0	1	0	2	0	1	1	0	0	0	0	0	1	0	0	0	0	0	1	3	2
432	2	40-50	2	1	0	0	0	1	0	1	1	0	1	0	0	1	1	0	1	0	0	0	0	0	2	4	2
433	2	30-40	1	0	0	0	0	1	1	1	1	0	1	1	0	1	0	0	1	0	1	0	1	1	8	10	2
434	2	30-40	1	0	1	0	1	1	0	1	1	0	1	0	0	0	0	0	1	0	0	0	0	0	2	5	3
435	2	40-50	2	0	0	0	0	1	0	1	1	0	1	0	0	1	0	0	1	0	0	0	0	0	8	10	2
436	2	30-40	1	0	0	0	0	1	0	2	0	0	0	0	0	1	0	0	1	0	0	0	0	0	7	10	3
437	2	20-30	2	0	1	1	0	1	0	2	0	0	0	0	0	0	0	0	1	0	0	0	0	0	0	3	3
438	2	20-30	1	0	1	0	0	1	1	2	0	0	1	0	0	0	0	0	1	1	0	0	0	0	3	6	3
439	2	50-60	2	1	0	0	0	1	0	2	0	0	1	0	0	0	0	0	0	0	0	0	0	0	2	5	3
440	2	20-30	2	0	1	0	0	1	0	2	0	1	1	0	0	1	0	1	1	0	1	1	0	1	3	6	3
441	2	60 or over	1	1	0	0	0	1	0	2	1	0	0	0	0	0	0	0	1	0	0	0	0	0	6	8	2
442	2	40-50	1	1	0	0	0	1	0	1	1	0	1	1	0	1	0	0	1	0	0	1	1	1	0	6	6
443	2	20-30	1	0	1	0	0	1	0	2	0	0	0	0	0	1	0	1	1	0	0	0	0	0	0	3	3
444	2	30-40	2	1	1	0	0	1	0	2	0	0	1	0	0	1	0	0	1	0	0	0	0	0	5	7	2
445	2	20-30	1	0	1	0	0	1	0	1	0	1	0	0	0	1	0	0	1	0	0	0	0	0	3	6	3
446	2	60 or over	2	0	0	0	0	2	0	2	0	0	1	0	0	1	1	1	1	0	0	0	0	0	1	5	4
447	2	50-60	2	1	0	0	0	1	0	2	1	0	1	0	0	1	0	0	1	0	0	1	1	1	4	8	4
448	2	60 or over	2	1	0	0	0	2	0	2	0	0	1	1	0	0	0	0	1	0	0	0	0	0	1	5	4
449	2	20-30	1	0	1	0	0	1	0	1	1	0	0	0	0	1	0	0	1	0	1	0	0	1	3	8	5
450	2	20-30	1	0	1	0	1	1	0	1	0	0	0	0	1	1	0	0	1	0	0	0	0	0	3	6	3
451	2	20-30	2	1	0	0	0	1	0	1	0	1	0	0	0	0	0	0	1	0	0	0	0	0	4	7	3
452	2	30-40	1	1	0	0	0	1	0	1	0	1	0	0	0	1	0	0	1	0	0	0	0	0	0	5	5
453	2	30-40	2	0	1	0	0	1	0	1	0	0	0	0	0	1	1	0	1	0	0	0	0	0	0	4	4
454	2	20-30	1	0	1	0	0	1	0	2	1	0	1	1	0	0	0	1	1	0	0	0	0	0	4	8	4
455	2	40-50	1	1	0	0	0	1	0	1	1	0	1	0	0	1	0	0	1	0	0	0	0	0	0	5	6
456	2	40-50	1	1	0	0	0	1	1	1	0	0	1	0	0	0	1	0	1	0	0	0	0	0	0	6	6
457	2	50-60	1	0	0	1	1	1	0	3	0	0	0	0	0	1	1	0	1	0	0	0	0	0	4	8	4
458	2	20-30	2	0	1	0	1	1	0	2	0	0	0	0	0	1	0	0	1	0	0	1	0	1	9	10	1
459	2	50-60	1	0	0	0	0	1	0	2	0	0	1	0	0	1	0	0	1	0	0	0	0	0	5	6	1
460	2	30-40	1	0	0	0	1	1	0	2	0	1	1	0	0	1	0	0	1	0	0	0	0	0	2	7	5
461	2	20-30	2	1	1	0	0	1	1	1	1	0	0	0	0	0	0	1	1	0	1	0	1	1	3	8	5
462	2	30-40	2	1	0	0	0	1	0	2	1	0	1	1	0	1	0	0	1	0	0	0	0	0	0	6	6
463	2	20-30	2	0	1	0	0	1	1	2	0	1	1	0	0	1	0	1	1	0	0	0	1	1	7	10	3
464	2	20-30	1	0	1	0	0	1	0	2	0	0	1	0	0	1	0	0	1	0	0	0	0	0	6	8	2
465	2	50-60	2	1	0	1	0	1	0	2	0	0	1	0	0	1	0	0	1	0	0	0	0	0	7	9	2
466	2	40-50	2	0	1	0	0	1	0	2	0	0	1	0	0	0	0	1	1	0	0	0	0	0	0	0	3
467	2	30-40	2	0	0	0	0	1	0	1	1	0	0	0	0	0	0	0	1	0	0	0	0	0	5	9	4
468	2	50-60	1	1	0	0	0	1	1	1	1	0	0	0	0	1	0	0	1	0	0	0	0	0	5	9	4
469	2	20-30	2	0	1	0	0	1	0	1	1	0	0	0	0	1	0	0	1	0	0	0	0	0	4	7	3
470	2	40-50	1	1	0	0	1	1	0	1	1	0	1	1	0	1	0	0	1	0	0	0	0	0	4	8	4
471	2	20-30	1	0	1	0	0	1	0	1	0	1	0	0	0	0	0	0	1	0	1	0	0	1	4	6	2
472	2	40-50	1	0	1	0	0	1	0	1	0	1	0	0	0	1	1	0	1	0	0	0	0	0	0	0	3
473	2	40-50	1	1	0	0	0	1	0	1	1	0	1	0	0	1	0	0	1	0	0	0	0	0	3	7	4
474	2	50-60	1	0	1	0	1	1	1	2	0	1	0	0	0	1	0	0	1	0	1	0	0	1	7	9	2
475	2	40-50	1	1	0	0	0	1	0	1	1	0	1	0	0	0	0	1	1	0	1	1	0	1	0	3	4
476	2	30-40	2	1	1	0	0	1	0	2	0	1	1	0	0	0	0	0	1	0	0	1	1	1	5	9	4
477	2	20-30	2	0	1	0	0	2	0	2	0	1	1	0	0	0	0	0	1	0	0	0	0	0	4	7	3
478	2	60 or over	1	1	1	0	0	1	0	3	0	1	1	0	0	0	1	0	1	0	0	0	0	0	3	5	2
479	2	20-30	2	1	0	0	0	1	0	1	1	0	0	0	0	0	0	0	1	0	0	0	0	0	4	7	3
480	2	20-30	2	0	1	0	0	1	0	2	0	0	1	0	0	0	0	0	1	0	0	0	0	0	6	7	1
481	2	40-50	2	1	0	0	0	1	0	1	1	0	0	0	0	0	0	0	1	0	0	0	0	0	0	4	4
482	2	50-60	2	1	0	0	0	1	1	2	1	0	0	0	0	0	0	0	1	0	0	0	0	0	2	7	5
483	2	under 20	1	0	1	0	0	1	0	1	0	1	0	1	0	0	0	0	1	0	0	1	0	1	5	7	2
484	2	under 20	1	0	1	0	0	1	0	1	0	0	1	0	0	1	0	0	1	0	0	0	0	0	6	6	0
485	2	20-30	2	0	1	0	0	1	0	2	0	0	1	0	0	1	0	0	1	0	0	0	0	0	5	7	2
486	2	20-30	1	0	1	0	0	1	0	1	0	0	1	0	0	0	0	0	1	0	0	0	0	0	5	7	2
487	2	30-40	2	1	0	0	0	1	0	1	1	0	1	0	0	1	1	0	1	0	0	0	0	0	5	7	2
488	2	30-40	2	1	1	0	0	1	0	2	1	0	1	0	0	1	0	0	1	0	1	0	1	1	3	7	4
489	2	30-40	1	0	0	0	0	1	1	2	0	0	1	0	0	0	0	0	1	0	0	0	0	0	6	7	1
490	2	50-60	2	0	1	0	0	1	0	1	0	0	1	0	0	0	0	0	1	0	0	0	0	0	5	7	2
491	2	20-30	2	0	1	0	0	1	0	2	0	0	1	0	0	0	0	0	1	1	0	0	0	0	3	6	3
492	2	60 or over	1	1	0	0	0	1	0	1	0	0	1	0	0	0	0	0	1	0	0	0	0	0	2	5	3
493	3	50-60	1	1	0	0	0	1	0	1	0	0	1	1	0	1	0	1	1	0	0	1	1	1	0	5	5
494	3	30-40	2	1	0	0	0	2	0	2	1	0	1	0	0	0	1	0	1	1	0	0	0	0	0	6	6
495	3	50-60	2	1	0	0	0	1	0	1	0	0	0	0	0	0	0	0	1	0	0	0	1	1	1	7	6
496	3	40-50	2	1	0	1	0	1	0	1	0	0	1	0	0	1	0	0	1	1	0	0	1	1	2	5	3
497	3	40-50	2	1	0	0	0	1	0	2	0	0	1	0	0	0	0	0	1	1	0	0	0	0	7	9	2
498	3	20-30	1	0	1	0	0	1	0	1	1	0	1	1	0	1	0	0	1	1	0	0	0	0	1	5	4
499	3	20-30	1	1	1	0	0	1	0	1	0	0	0	0	0	1	0	0	1	0	0	0	0	0	3	7	4
500	3	20-30	1	0	1	0	1	1	0	3	0	0	1	0	0	1	1	0	1	0	0	0	0	0	5	7	2
501	3	50-60	2	1	0	1	0	2	0	2	0	0	1	0	0	0	0	0	1	1	0	0	1	1	4	8	4
502	3	60 or over	2	1	0	0	0	2	0	1	0	1	1	0	0	0	0	1	1	1	1	1	1	1	0	5	5
503	3	50-60	2	1	0	0	0	1	0	2	0	1	1	0	0	1	0	0	1	1	1	1	0	1	7	10	3
504	3	under 20	2	0	1	0	0	2	1	1	0	0	0	0	0	0	0	1	1	0	0	0	0	0	3	7	4
505	3	50-60	1	1	0	0	1	2	1	1	0	0	1	0	0	0	1	0	1	1	0	0	0	0	0	4	4
506	3	20-30	1	0	1	0	0	1	0	2	1	0	1	0	0	1	0	0	1	0	1	1	0	1	3	6	3
507	3	20-30	2	0	1	0	0	1	0	2	0	0	1	0	0	0	0	0	1	0	0	0	0	0	2	6	4
508	3	60 or over	2	1	0	0	0	1	0	1	0	1	1	0	0	1	0	0	1	1	0	0	0	0	8	10	2
509	3	under 20	1	0	1	0	0	1	0	1	0	0	1	0	0	1	0	0	1	0	1	0	1	1	0	6	6
510	3	20-30	2	0	0	0	0	2	0	1	0	0	1	0	0	0	0	0	0	0	0	0	0	0	2	7	5
511	3	40-50	2	1	0	0	0	1	0	1	0	0	1	1	0	0	1	0	1	0	0	0	0	0	0	4	4
512	3	30-40	2	0	0	1	0	1	0	2	1	0	1	0	0	1	0	0	1	0	0	0	0	0	7	10	3
513	3	60 or over	2	0	0	0	0	1	0	2	0	0	1	0	0	1	0	0	1	0	0	0	0	0	4	6	2
514	3	50-60	1	1	0	0	0	2	0	1	0	0	1	0	0	0	1	0	0	1	0	1	0	1	3	5	2
515	3	50-60	2	0	0	1	0	2	0	1	0	0	1	0	0	0	0	0	1	1	0	0	0	0	1	7	6
516	3	30-40	1	1	0	0	0	1	0	1	0	0	1	0	0	0	0	0	1	1	1	1	0	1	4	6	2
517	3	40-50	1	1	0	0	1	1	1	2	0	0	1	0	0	0	0	0	1	1	0	0	0	0	6	8	2
518	3	40-50	2	1	0	0	0	1	0	2	1	0	0	0	0	1	0	0	1	1	0	1	1	1	3	7	4
519	3	under 20	2	0	1	0	0	2	0	1	0	0	1	0	0	0	0	0	0	1	0	0	0	0	5	6	1
520	3	under 20	1	0	1	0	0	2	0	2	0	0	1	1	1	0	0	0	1	1	0	0	0	0	2	6	4
521	3	30-40	1	0	1	0	0	2	1	2	0	1	1	0	0	0	1	0	1	1	0	0	0	0	7	9	2
522	3	50-60	1	1	0	0	0	2	0	1	1	0	1	0	0	0	0	1	0	0	0	0	0	0	3	7	4
523	3	30-40	2	0	0	0	1	2	0	1	0	1	1	1	0	0	0	0	0	1	1	1	0	1	0	5	6
524	3	30-40	1	0	0	0	0	2	0	1	0	1	1	0	0	0	1	1	1	1	0	0	0	0	7	10	3
525	3	30-40	2	0	0	0	0	2	0	1	0	0	1	0	1	0	0	1	1	1	0	0	0	0	7	9	2
526	3	under 20	1	0	1	0	0	2	0	1	0	1	1	0	0	0	1	1	1	1	0	0	0	0	8	10	2
527	3	60 or over	1	0	0	0	0	2	0	1	0	0	1	0	0	0	0	0	0	1	0	0	0	0	0	6	6
528	3	30-40	1	1	0	0	0	2	1	2	0	0	1	0	0	0	0	0	0	1	1	1	0	1	4	8	4
529	3	20-30	2	0	1	0	0	2	1	1	0	1	1	0	0	0	0	1	1	1	0	0	0	0	7	10	3
530	3	50-60	2	1	0	0	0	1	0	1	1	0	0	0	0	1	0	0	1	0	0	0	0	0	2	6	4
531	3	30-40	1	0	0	1	0	1	1	1	0	0	1	0	0	0	0	0	1	1	0	1	0	1	1	6	5
532	3	30-40	2	0	0	0	0	1	1	1	0	0	1	1	0	0	1	0	1	1	0	0	0	0	3	7	4
533	3	under 20	1	0	1	0	0	2	1	1	0	1	1	0	0	0	0	0	1	1	0	0	0	0	1	6	5
534	3	60 or over	2	1	0	0	0	1	0	2	0	0	1	0	0	1	1	0	1	0	0	0	0	0	7	10	3
535	3	60 or over	2	1	0	0	0	1	0	2	0	0	1	0	0	0	0	0	0	1	0	0	0	0	4	6	2
536	3	30-40	2	1	0	0	0	1	0	1	1	0	1	0	0	0	0	0	1	1	1	1	0	1	1	6	5
537	3	50-60	2	1	0	0	0	2	0	1	0	1	1	0	0	0	1	0	0	0	0	0	1	1	7	8	1
538	3	50-60	1	1	0	0	0	1	0	1	0	0	0	1	0	1	0	0	1	0	0	0	0	0	0	6	6
539	3	60 or over	2	1	0	0	0	1	0	2	0	0	1	0	0	0	1	0	0	0	0	0	0	0	4	6	2
540	3	20-30	2	0	1	0	0	1	0	1	0	0	1	0	0	0	0	0	0	0	0	0	1	1	0	7	7
541	3	20-30	2	0	1	0	0	1	0	1	0	0	0	0	0	0	1	1	1	1	0	0	0	0	5	7	2
542	3	50-60	1	1	0	0	1	1	0	2	1	0	1	0	0	1	0	0	1	1	0	0	0	0	9	9	0
543	3	40-50	1	1	1	0	0	1	0	1	0	0	1	0	0	1	0	0	1	1	1	0	1	1	7	9	2
544	3	30-40	2	1	0	0	0	1	0	2	0	0	0	0	0	1	0	0	1	0	0	0	0	0	4	9	5
545	3	20-30	1	0	1	0	0	2	1	1	0	0	0	0	0	0	0	1	1	0	0	0	0	0	0	5	5
546	3	50-60	2	1	0	0	0	1	0	1	0	0	1	0	0	0	0	0	1	1	0	0	0	0	7	8	1
547	3	20-30	2	0	1	0	0	2	1	1	1	0	0	1	1	0	0	0	1	0	0	0	0	0	0	5	5
548	3	20-30	1	0	1	0	0	2	0	1	0	0	0	0	0	0	0	0	1	1	0	0	0	0	5	7	2
549	3	50-60	1	1	0	0	0	1	0	2	0	0	1	0	0	0	0	1	0	0	0	0	0	0	0	5	5
550	3	50-60	2	1	0	0	0	2	0	2	0	1	1	0	0	0	0	0	1	1	0	0	0	0	9	10	1
551	3	20-30	2	0	1	0	1	1	0	1	0	0	0	0	0	0	1	1	1	0	0	0	0	0	4	7	3
552	3	30-40	2	1	1	0	0	1	0	2	0	0	1	0	0	1	0	0	1	0	0	0	0	0	7	9	2
553	3	30-40	1	0	0	0	0	1	0	2	0	0	0	0	0	1	0	0	1	0	0	1	1	1	7	9	2
554	3	20-30	1	1	1	0	0	1	0	1	0	0	0	0	0	1	1	0	1	1	0	0	0	0	6	9	3
555	3	20-30	1	0	1	0	1	2	0	2	0	0	1	1	0	0	0	0	0	1	0	0	0	0	2	8	6
556	3	30-40	2	0	0	0	0	2	1	2	0	1	0	0	0	0	0	0	0	1	0	0	0	0	6	7	1
557	3	20-30	2	0	1	1	1	2	1	2	0	1	0	0	0	0	1	1	1	1	0	0	1	1	5	8	3
558	3	30-40	2	1	0	0	0	1	0	1	1	0	1	0	0	0	1	1	1	1	0	0	0	0	2	6	4
559	3	20-30	1	0	1	0	0	2	0	2	0	1	0	0	0	0	0	1	0	1	0	1	1	1	8	10	2
560	3	40-50	2	0	1	0	0	1	1	2	0	0	1	1	0	0	0	0	0	1	0	0	0	0	7	10	3
561	3	60 or over	2	0	0	0	1	2	0	2	0	1	1	0	0	0	0	0	1	1	1	1	1	1	8	10	2
562	3	50-60	1	1	0	0	0	1	0	2	1	0	1	0	0	0	0	0	1	0	0	1	0	1	2	5	3
563	3	30-40	2	1	1	0	0	1	0	2	0	0	1	0	0	0	1	0	1	1	0	0	0	0	2	6	4
564	3	60 or over	2	0	0	0	0	2	0	2	0	0	1	0	0	0	0	0	1	0	0	0	0	0	9	10	1
565	3	under 20	2	0	1	0	0	2	1	2	0	1	0	0	0	0	0	1	0	1	0	1	0	1	4	5	1
566	3	20-30	1	0	1	0	0	1	0	2	0	0	1	0	0	1	0	0	1	0	0	0	0	0	2	5	3
567	3	30-40	2	0	1	0	1	2	1	2	0	0	1	0	0	0	1	0	1	1	0	0	0	0	3	7	4
568	3	20-30	2	0	1	0	0	2	0	2	0	1	1	0	0	0	0	0	0	0	1	0	1	1	7	8	1
569	3	20-30	1	0	1	1	0	2	0	2	0	0	1	0	0	0	0	0	1	0	0	0	0	0	7	9	2
570	3	30-40	1	0	1	0	0	1	0	1	1	0	1	1	0	1	0	0	0	0	0	0	0	0	4	6	2
571	3	50-60	2	1	0	0	0	2	0	2	0	1	1	0	0	0	0	0	0	1	0	0	1	1	7	9	2
572	3	50-60	2	1	0	0	1	1	0	2	0	0	1	0	0	0	0	0	1	1	0	0	1	1	0	5	5
573	3	30-40	1	0	0	0	0	1	0	1	0	0	1	0	0	1	0	0	1	0	1	0	1	1	0	5	6
574	3	30-40	1	0	0	0	0	2	0	2	1	0	1	0	0	0	0	0	0	1	0	0	0	0	7	9	2
575	3	20-30	2	0	1	0	0	1	0	1	1	0	1	0	0	1	1	0	1	0	0	0	0	0	6	9	3
576	3	60 or over	2	1	1	0	0	1	0	2	0	0	1	1	0	0	0	0	1	1	0	0	0	0	7	10	3
577	3	30-40	1	0	1	0	0	2	0	2	0	1	1	0	0	0	0	1	1	0	0	0	0	0	7	10	3
578	3	30-40	2	0	1	1	0	1	0	1	1	0	1	0	0	1	0	0	1	0	0	0	0	0	3	7	4
579	3	40-50	1	1	0	0	0	1	0	2	0	0	1	0	0	0	0	0	1	0	0	0	0	0	3	7	4
580	3	20-30	2	0	1	0	0	1	1	2	1	0	1	0	0	0	0	0	1	1	1	0	0	1	0	6	6
581	3	under 20	1	0	1	0	0	1	0	2	1	0	1	0	0	1	0	0	1	0	0	0	0	0	7	9	2
582	3	30-40	1	0	1	0	0	1	0	2	0	0	1	0	0	0	1	0	1	1	0	0	0	0	2	5	3
583	3	30-40	2	0	1	0	0	2	0	2	0	0	1	0	0	0	0	0	1	1	1	0	1	1	0	4	4
584	3	20-30	2	0	1	0	0	2	1	2	0	1	1	0	0	0	0	0	0	0	0	0	0	0	7	9	2
585	3	30-40	2	0	1	0	0	2	1	2	0	0	1	0	0	0	0	1	1	1	0	0	0	0	1	4	3
586	3	60 or over	1	0	0	0	0	1	0	2	0	0	0	0	0	0	0	0	0	1	0	0	0	0	1	5	4
587	3	20-30	2	0	1	0	1	1	0	2	0	0	1	0	1	0	0	0	1	1	0	0	0	0	6	9	3
588	3	60 or over	2	1	0	0	0	1	0	1	0	1	1	0	0	0	0	0	1	0	0	0	0	0	0	3	3
589	3	60 or over	2	0	0	0	0	2	0	2	0	1	1	0	0	0	0	0	1	1	1	0	0	1	7	9	2
590	3	40-50	2	1	0	0	0	2	0	2	0	1	1	0	0	0	0	0	1	1	0	1	0	1	8	9	1
591	3	30-40	2	0	1	0	0	1	0	1	0	0	1	1	0	0	0	0	1	0	0	0	0	0	1	5	4
592	3	30-40	1	0	1	0	0	2	0	2	0	0	1	0	1	0	0	0	0	1	0	0	0	0	1	5	4
593	3	50-60	2	1	0	0	0	2	0	2	0	0	1	0	0	0	0	0	0	0	0	0	0	0	7	9	2
594	3	under 20	1	0	1	0	1	1	0	2	0	0	0	0	0	0	1	0	1	0	0	1	1	1	0	5	5
595	3	30-40	1	0	0	0	1	1	0	2	0	0	1	0	0	1	0	0	1	1	0	0	1	1	3	6	3
596	3	30-40	2	1	0	0	0	1	0	2	0	0	1	0	1	1	0	0	1	1	0	1	0	1	1	5	4
597	3	20-30	1	0	1	0	1	1	0	1	1	0	0	0	0	1	0	0	1	1	0	0	0	0	2	6	4
598	3	20-30	2	0	1	0	0	2	1	2	0	0	1	0	0	0	0	0	0	0	0	0	0	0	1	5	4
599	3	20-30	2	0	1	1	1	2	1	2	0	0	1	1	0	0	1	1	1	1	0	0	0	0	1	5	4
600	3	50-60	1	0	0	0	1	1	1	2	1	0	1	0	0	0	0	0	1	0	0	0	0	0	3	8	5
601	3	30-40	2	0	1	0	0	1	0	2	1	0	1	0	0	1	0	0	1	0	0	0	0	0	3	6	3
602	3	40-50	1	1	1	0	0	2	1	2	0	0	1	0	0	0	0	0	1	1	0	0	0	0	4	6	2
603	3	20-30	2	0	1	1	0	2	0	1	0	0	1	0	0	0	0	0	1	0	0	0	0	0	4	6	2
604	3	50-60	2	1	0	0	0	2	0	2	0	1	1	0	0	0	0	0	0	1	0	0	0	0	0	6	6
605	3	40-50	2	1	0	0	0	2	1	2	0	0	1	0	0	0	1	0	0	0	1	1	1	1	0	6	6
606	3	40-50	2	1	1	0	0	1	0	1	0	0	1	1	0	0	0	0	0	1	0	0	0	0	0	7	7
607	3	40-50	2	1	0	0	0	2	0	2	0	0	0	0	0	0	0	0	0	1	0	0	0	0	9	10	1
608	3	30-40	2	1	0	0	0	1	0	1	0	0	1	0	0	1	0	0	0	0	0	0	0	0	5	7	2
609	3	20-30	1	0	1	0	0	1	0	1	0	0	1	0	0	0	0	0	1	1	0	0	0	0	7	9	2
610	3	40-50	1	1	0	0	0	1	0	1	0	0	1	0	0	0	0	0	1	0	0	0	0	0	5	6	1
611	3	30-40	2	1	0	0	0	2	0	2	0	0	1	0	0	0	0	0	1	1	0	0	1	1	7	9	2
612	3	60 or over	1	1	0	0	1	1	0	1	0	1	1	1	0	0	0	0	1	0	0	0	0	0	9	10	1
613	3	30-40	2	1	0	0	0	1	0	1	0	0	1	0	0	0	0	0	1	0	0	1	0	1	0	3	3
614	3	30-40	1	0	0	0	0	1	0	1	0	0	1	0	0	0	1	0	1	1	0	0	0	0	7	9	2
615	3	20-30	2	1	1	0	0	1	0	1	0	0	0	0	0	0	0	0	1	0	0	0	0	0	3	7	4
616	3	40-50	1	1	0	0	0	1	0	2	0	0	1	0	0	1	0	0	1	0	0	0	0	0	5	7	2
617	3	20-30	2	0	1	0	0	1	0	1	1	0	0	0	0	1	0	0	0	0	0	0	1	1	3	6	3
618	3	20-30	2	0	1	0	0	1	0	1	0	1	0	1	0	1	0	0	1	0	0	0	0	0	4	7	3
619	3	30-40	2	1	0	0	0	1	1	2	1	0	1	0	0	1	1	0	1	0	0	0	0	0	9	10	1
620	3	50-60	2	1	1	0	0	1	0	1	1	0	1	0	0	1	0	0	1	0	0	0	0	0	6	7	1
621	3	40-50	2	0	0	0	0	1	0	2	1	0	1	0	0	1	0	0	1	0	1	1	0	1	7	10	3
622	3	40-50	2	1	0	0	0	1	0	1	1	0	1	1	0	0	0	0	1	1	1	0	0	1	1	5	4
623	3	20-30	2	0	1	0	0	1	1	2	1	0	1	0	0	1	0	0	1	0	1	0	0	1	2	5	3
624	3	60 or over	2	1	0	0	1	1	0	2	0	0	1	0	1	1	0	1	1	0	0	0	0	0	5	8	3
625	3	30-40	2	1	0	0	0	1	0	1	1	0	0	1	0	0	0	0	1	0	0	1	0	1	1	4	3
626	3	40-50	2	0	0	0	0	2	1	1	0	0	0	0	0	0	0	1	0	1	0	0	0	0	4	8	4
627	3	40-50	2	1	0	0	0	1	0	1	0	0	0	0	0	0	0	0	0	1	0	0	0	0	1	3	2
628	3	20-30	2	0	1	0	0	2	0	1	0	0	1	0	0	0	0	0	1	0	0	0	0	0	3	5	2
629	3	40-50	2	0	0	0	0	2	1	2	0	1	1	0	0	0	0	1	0	1	0	0	0	0	8	9	1
630	3	30-40	1	1	0	0	0	1	1	1	0	0	1	0	0	0	0	0	1	0	0	0	0	0	2	6	4
631	3	50-60	2	1	0	0	0	1	0	1	1	0	1	1	0	1	0	0	1	0	0	0	0	0	7	10	3
632	3	40-50	2	1	0	0	0	1	0	1	0	0	1	0	0	0	0	0	1	0	0	0	0	0	0	7	7
633	3	30-40	1	1	0	0	0	1	1	1	0	0	1	1	0	0	0	1	0	0	0	0	0	0	6	8	2
634	3	30-40	2	0	0	0	0	1	0	3	0	0	0	0	0	0	1	1	1	0	0	0	0	0	0	5	5
635	3	40-50	2	1	0	0	1	1	0	2	0	0	1	0	0	1	0	0	1	0	0	0	0	0	6	7	1
636	3	50-60	1	1	0	0	0	1	0	1	1	0	0	0	0	1	0	0	0	0	1	0	0	1	4	5	1
637	3	20-30	1	1	0	0	0	1	0	1	1	0	0	0	0	1	0	0	1	0	0	0	0	0	6	7	1
638	3	30-40	1	1	0	0	0	1	0	2	1	0	1	1	0	1	0	0	1	0	0	0	0	0	4	8	4
639	3	50-60	1	1	0	0	0	2	1	2	0	0	0	0	0	0	0	0	1	0	0	0	0	0	2	6	4
640	3	50-60	2	1	0	0	1	1	0	2	0	0	1	0	0	1	0	0	1	0	0	1	0	1	0	5	5
641	3	40-50	1	1	0	0	0	1	0	1	1	0	1	0	0	0	0	0	1	0	0	1	1	1	2	5	3
642	3	40-50	1	0	0	0	0	1	0	1	1	0	1	0	0	0	0	0	1	0	0	0	0	0	0	5	5
643	3	50-60	1	1	0	0	0	1	0	1	0	0	1	1	0	1	0	0	1	0	0	0	0	0	1	5	4
644	3	40-50	2	1	0	0	0	2	0	1	0	0	1	0	0	0	0	0	1	1	0	0	0	0	0	6	6
645	3	under 20	2	0	1	0	0	2	0	2	0	0	1	0	0	0	0	0	1	0	0	0	0	0	0	5	5
